# Supplementary material for: Evolution of the Chinese guarantee network under financial crisis and stimulus program
Source: Nat Commun. 2020 Jun 1;11:2693. doi: 10.1038/s41467-020-16535-8 (PMC7264362; doi:10.1038/s41467-020-16535-8)
Supplement: Supplementary file 4 — Source data [file 41467_2020_16535_MOESM4_ESM.zip]

Archive with 20 entries (17 files):
- Source Data/
- Source Data/Figure 1.txt
- __MACOSX/
- __MACOSX/Source Data/
- __MACOSX/Source Data/._Figure 1.txt
- Source Data/Figure 3.txt
- __MACOSX/Source Data/._Figure 3.txt
- Source Data/Figure 2.txt
- __MACOSX/Source Data/._Figure 2.txt
- Source Data/Figure 5.txt
- __MACOSX/Source Data/._Figure 5.txt
- Source Data/Figure 4.txt
- __MACOSX/Source Data/._Figure 4.txt
- Source Data/Supplementary Figure 2..txt
- __MACOSX/Source Data/._Supplementary Figure 2..txt
- Source Data/Supplementary Table 1 .txt
- __MACOSX/Source Data/._Supplementary Table 1 .txt
- Source Data/Supplementary Figure 1.txt
- __MACOSX/Source Data/._Supplementary Figure 1.txt
- __MACOSX/._Source Data
