# Supplementary material for: Evolution of the Chinese guarantee network under financial crisis and stimulus program
Source: Nat Commun. 2020 Jun 1;11:2693. doi: 10.1038/s41467-020-16535-8 (PMC7264362; doi:10.1038/s41467-020-16535-8)
Supplement: Supplementary file 4 — Source data [file 41467_2020_16535_MOESM4_ESM.zip › Source Data/Figure 1.txt]

Figure 1

Figure 1.a.
numNodesFULL=[34642 ,	34884,	35186,	35543,	35689,	36269,	36704,	37223,	37611,	37836,	37756,	37676,
              38104,	38327	,38328	,38478,	38563,	38689	,38836	,39017	,39157,	38847,	37356,	37864,	38691,	
              39661,	41119,	41645,	42078,	43563,	44431,	45464,	46986,	47635,	47955,	48674,	49531,	
              50454	,51134,	51988,	52838,	53678,	54157,	54998,	56202,	56597	,57415,	57507,	61316,
              61547,	62553,	63714,	64697,	66046,	66453,	68057,	69013,	69514,	70016	,71106,	71796,	
              72597,	74054]	

Figure 1.b.
numEdgesFULL=[33405	,33723,	34161,	34502,	34643	,35034,	35448,	36089,	36406,	36520,	36389,	36318	,
              36734,	36987,	36986,	37038,	37046,	37138,	37233,	37394,	37584,	37289,	35928,	36572,	
              37501,	38564,	40199,	40691,	41041,	42527,	43567,	44602,	46189,	46769,	46911,	47516,	
              48571,	49588,	50224,	51213,	51982,	52807,	53197,	53830,	54907,	55190	,55797,	55626,	
              60279,	60519,	61474,	62557,	63446,	64745,	65035,	66783,	67685	,68063.5,	68442,	69842,	
              70588	,71486,	72959	]

Figure 1.c.
gaint_compont_size=[9855,	9919,	10512,	10391,	10466,	10168,	10623,	10657,	10977,	10854,	10675,	10440,	10608,	10936,	10547,	10590,	10522,	10602,	
                    10622,	10597,	10618,	10509,	10183,	10650,	10872,	10993,	11711,	11555,	11736,	11748,	12427,	12648,	12913,	13169,	12871,	12993,	
                    13659,	14055,	14296,	14836,	14820,	15359,	15437,	15179,	15237,	15196,	15343,	15382,	16916,	16993,	17305,	17380,	18045,	18526,	
                    18405,	19356,	19881,	20035.5,	20190,	20338,	21018,	21408,	21630]

compont_num=[11325,	11588,	11842,	11943,	11917,11703,	11910,	12204,	12467,	12163,	12399,	12116,	12202,	12218,	12121,	12086,
12319,	12374,	12340,	12436,	12425,	12438,	11987,	12138,	12616,	12911,	13497,	13489,	13368,	13806,	14346,	14602,	
14984,	15110,	14766,	15218,	15688,	16264,	16253,	16788,	17061,	17141,	17282,	17453,	17841,	17671,	17577,	17595,	
19196,	19479,	19616,	19995,	20396,	20781,	20807,	21744,	22058,	22254,	22450,	22884,	23512	,23671	,24320]


Figure 1.d.
gaint_compont_ratio=[0.284481266,	0.284342392,	0.298755187,	0.292350111,	0.293255625,	0.28034961,	0.289423496,	0.28630148,	
 0.291856106,	0.286869648,	0.282736519,	0.27709948,	0.278395969,	0.285334099,	0.275177416,	0.275222205,	
 0.272852216,	0.274031378,	0.273509115,	0.271599559,	0.271164798,	0.27052282,	0.272593425,	0.281269808,	
 0.28099558,	0.27717405,	0.28480751,	0.277464281,	0.278910595,	0.269678397,	0.279692107,	0.278198135,	
 0.274826544,	0.276456387,	0.268397456,	0.266939228,	0.275766692,	0.278570579,	0.279579145,	0.285373548,	
 0.280479958,	0.286132121,	0.285041638,	0.275991854,	0.271111348,	0.268494797,	0.267229818,	0.267480481,	
 0.275882315,	0.276097941,	0.276645405,	0.272781492,	0.27891556,	0.280501469,	0.276962665,	0.284408657,	
 0.28807616,	0.288220443,	0.28836266,	0.286023683,	0.292746114,	0.294888219,	0.292084155]

Figure 1.e.
strongly_largest_comp_size_list= [110, 108, 110, 135, 138, 201, 147, 215, 204, 209, 218, 224, 235, 223, 250, 263, 259, 241, 217, 198, 196, 226, 224, 247, 292, 307, 323, 291, 274, 341, 275, 324, 288, 332, 343, 330, 319, 324, 342, 356, 327, 353, 357, 351, 355, 401, 349, 332, 391, 420, 436, 427, 427, 435, 466, 444, 426, 427, 461, 470, 490, 484, 497]
strongly_comp_num_list= [31891, 32098, 32365, 32698, 32838, 33406, 33830, 34255, 34623, 34846, 34770, 34677, 35069, 35296, 35311, 35478, 35620, 35725, 35894, 36081, 36207, 35913, 34464, 34882, 35642, 36492, 37744, 38215, 38650, 39984, 40715, 41656, 42972, 43597, 43866, 44545, 45269, 46111, 46752, 47445, 48240, 49020, 49436, 50263, 51349, 51704, 52500, 52757, 56029, 56275, 57178, 58274, 59229, 60505, 60926, 62385, 63296, 59020, 64325, 65259, 65880, 66623, 67929]

Figure 1.f.
strongly_largest_comp_ratio_list=[0.003175336296980544, 0.0030959752321981426, 0.0031262433922582844, 0.003798216245111555, 0.0038667376502563816, 0.005541922854228129, 0.004005013077593723, 0.005775998710474707, 0.005423945122437585, 0.005523839729358283, 0.005773916728466999, 0.00594542945110946, 0.006167331513751837, 0.005818352597385655, 0.006522646629096222, 0.006835074588076303, 0.006716282446905065, 0.0062291607433637465, 0.0055875991348233595, 0.005074711023400056, 0.005005490716857778, 0.0058176950601076015, 0.005996359353249813, 0.006523346714557363, 0.007546974748649557, 0.007740601598547692, 0.007855249398088475, 0.006987633569456117, 0.006511716336327772, 0.007827743727475151, 0.006189372285116248, 0.007126517684321661, 0.0061294853786234196, 0.006969665162170673, 0.007152538838494422, 0.0067798003040637714, 0.0064404110557024895, 0.006421691045308598, 0.006688309148511753, 0.006847734092482881, 0.006188727809531019, 0.006576250978054324, 0.006591945639529516, 0.006382050256372959, 0.006316501192128394, 0.00708518119334947, 0.006078550901332405, 0.005773210217886518, 0.006376802139735143, 0.006824053162623686, 0.006970089364219142, 0.006701823774994507, 0.006599996908666553, 0.0065863186264118944, 0.00701247498231833, 0.00652394316528792, 0.0061727500615826, 0.006672083502609456, 0.006584209323583181, 0.0066098500829747135, 0.00682489275168533, 0.006666942160144358, 0.006711318767385961]
