# Supplementary material for: Evolution of the Chinese guarantee network under financial crisis and stimulus program
Source: Nat Commun. 2020 Jun 1;11:2693. doi: 10.1038/s41467-020-16535-8 (PMC7264362; doi:10.1038/s41467-020-16535-8)
Supplement: Supplementary file 4 — Source data [file 41467_2020_16535_MOESM4_ESM.zip › Source Data/Figure 3.txt]

Figure 3.

Figure 3.a.
mean_asset_whole=[1954029204.0, 1993785516.0, 2016064267.0, 2005930680.0, 2034412276.0000002, 2075013668.0, 2107100486.0, 2113789810.0, 2188094832.0, 2105672407.0, 2124310137.0, 2178928145.0, 2187904636.0, 2159822454.0, 2163264128.0, 2169919033.0, 2281368559.0, 2320534250.0, 2375641786.0, 2387977366.0, 2380236606.0, 2415301196.0, 2543633169.0, 2516691749.0, 2450788066.0, 2419032457.0, 2447444134.0, 2438568842.0, 2515378801.0, 2490021217.0, 2427139383.0, 2474400736.0, 2444604508.0, 2449151580.0, 2457679781.0, 2405597697.0, 2330689796.0, 2342902472.0, 2298315901.0, 2360041429.0, 2427475519.0, 2471299596.0, 2485858476.0, 2500417356.0, 2493137916.0, 2496777636.0, 2473772222.0, 2538565867.0, 2519702247.0, 2523600313.0, 2493821797.0, 2564596488.0, 2635371179.0, 2599983833.0, 2617677506.0, 2535920511.0, 2558974819.0, 2600586876.0, 2642198934.0, 2647197299.0, 2646952918.0, 2702370369.0, 2669325315.0]

std_asset_whole=

Figure 3.b.
mean_loan_whole=[372271721.5, 378842810.20000005, 379870287.20000005, 381497784.20000005, 383642705.2, 388127185.40000004, 390364109.6, 387438645.20000005, 389771795.9, 390091396.6, 391437605.8, 393332108.8, 402181074.50000006, 409243174.59999996, 413232326.40000004, 418411851.29999995, 419565819.7, 417247815.7, 422246331.5, 424452409.9, 424627814.59999996, 429576496.40000004, 441294314.4, 443082490.7, 450135182.5, 454036366.1, 465672914.40000004, 463698608.0, 467257373.90000004, 473612664.3, 469342522.8, 472185033.8, 460548662.3, 458443982.40000004, 454910121.2, 448886084.1, 455406029.59999996, 461199928.4, 457612448.70000005, 455463008.1, 452651026.4, 447196760.3, 444499299.9, 441570778.2, 435273643.29999995, 435133809.20000005, 428121381.3, 430703824.90000004, 418759774.7, 423485600.8, 421615757.70000005, 418842754.7, 413830539.3, 407621311.9, 406911297.4, 399994688.0, 397429724.1, 398284158.9, 399138593.6, 397739172.1, 398402664.3, 399320272.5, 397353572.2]

std_loan_whole=

Figure 3.c.
mean_asset_mutual=[914943950.865849, 889047349.9694875, 890611562.2209204, 972459647.9686599, 963852855.4093592, 970963250.931766, 965289872.2933007, 909421410.9780341, 1021782916.4524845, 917220186.9828889, 929989470.3725032, 929454090.5821635, 934917522.3089489, 970905738.0236784, 945374501.2382034, 986588471.6915723, 1014669691.8251544, 1014182153.9927375, 1058484315.8975904, 1055563998.0763625, 1061093255.7121532, 1054770487.8028468, 1093098485.5918434, 1088248162.743663, 1084804747.915669, 1100193262.4080951, 1059526767.7967159, 1107391036.0209637, 1094253481.964536, 1147398691.0494316, 1117623933.8053865, 1158741396.7851927, 1128112659.0443811, 1095957994.0048008, 1124216971.8011315, 1147459736.7916493, 1066045889.2524862, 1081191303.2699769, 1117618205.8564954, 1129930335.1049845, 1160014598.6968145, 1173770426.042512, 1184313134.5650659, 1159047949.8027782, 1146714184.964827, 1135354900.5968008, 1121974325.3495417, 1122182517.6584487, 1112297986.3950608, 1112700821.2722816, 1091170145.7919705, 1077276299.3292809, 1180840655.8210208, 1109855999.5787876, 1129441137.3911214, 1234676075.3893092, 1196355753.5882494, 1139921440.8145459, 1109040955.9325004, 1104607641.6219122, 1053140928.4937822, 1078519672.0036156, 1093886600.931798]

std_asset_mutual=

Figure 3.d.
mean_loan_mutual=[249406905.94496888, 243360724.91119078, 227526248.45790648, 257585054.92371547, 257177039.72521526, 259775372.72710165, 246887886.58996364, 256096326.4009683, 273985810.5378396, 266713875.17534795, 260368180.68727416, 273016033.53074604, 282100068.09634787, 293567710.6317417, 284699306.14764524, 304180215.2354926, 307253823.6002057, 296851014.63835794, 301683180.43782544, 294827733.26756936, 296424641.87672424, 305092258.07584846, 319444758.8771907, 314119419.6306411, 326267277.10111225, 338086963.36252594, 338824091.6535763, 348658177.42174035, 330822232.603257, 342983367.9190396, 349599287.83229, 355020485.48080397, 339199192.82877934, 319817375.0703893, 327427354.91401273, 336738676.4499803, 332505631.48947406, 337750576.2177448, 342334748.3051973, 346261539.23918223, 331799053.8038461, 332116237.0632052, 330747163.6817559, 321667897.5218021, 318389859.1524571, 319600621.8116099, 311794366.87620825, 304392563.2597992, 307005386.6948996, 308709000.4055496, 286867072.31897765, 285067048.2048144, 286967013.0761574, 283668291.0291692, 280988446.1209231, 281625883.14202636, 270435635.20201296, 267079154.54475462, 266929754.71504983, 259830677.93320078, 251097840.70372406, 258750105.396566, 257324667.28491527]

std_loan_mutual=
