# Supplementary material for: Evolution of the Chinese guarantee network under financial crisis and stimulus program
Source: Nat Commun. 2020 Jun 1;11:2693. doi: 10.1038/s41467-020-16535-8 (PMC7264362; doi:10.1038/s41467-020-16535-8)
Supplement: Supplementary file 4 — Source data [file 41467_2020_16535_MOESM4_ESM.zip › Source Data/Figure 2.txt]

Figure 2

Figure 2.a.
density=[0.0000278367,	0.0000277132,	0.0000275933,	0.0000273117,	0.0000271994,	0.0000266336,	0.0000263134,	
0.0000260474,	0.0000257368,	0.0000255113,	0.0000255276,	0.0000255861,	0.0000253010,	0.0000251797,	
0.0000251777,	0.0000250169,	0.0000249121,	0.0000248116,	0.0000246871,	0.0000245644,	0.0000245129,	
0.0000247102,	0.0000257468,	0.0000255098,	0.0000250515,	0.0000245169,	0.0000237761,	0.0000234630,
0.0000231802,	0.0000224099,	0.0000220696,	0.0000215789,	0.0000209224,	0.0000206117,	0.0000203993,	
0.0000200565,	0.0000197985,	0.0000194802,	0.0000192088,	0.0000189488,	0.0000186195,	0.0000183277,	
0.0000181379,	0.0000177967,	0.0000173833,	0.0000172298,0.0000169265,	0.0000168207,	0.0000160334,
0.0000159766,	0.0000157109,	0.0000154104,	0.0000151580,	0.0000148429,0.0000147273,	0.0000144187,	
0.0000142114,	0.0000140865,	0.0000139616,	0.0000138137,	0.0000136942,	0.0000135641,	0.0000133042]

Figure 2.b.
degree=[0.9642919,	0.966718266,	0.970869096,	0.970711533,	0.970691249,	0.965948882,	0.965780296,	0.969534965	,
0.967961501,	0.965218311,	0.963793834,	0.963955834,	0.964045769,	0.965037702,	0.964986433,	0.962576017,	
0.960661774,	0.959911086,0.958723864,	0.958402748,	0.959828383,	0.959893943,	0.961773209,	0.965877879,	
0.969243493,	0.972340586,	0.977625915,	0.977092088,	0.975355293,	0.97621835,	0.980554118,	0.981039944	,
0.983037501,	0.98182009,	0.97822959,	0.976209064,	0.980618199,	0.98283585,	0.982203622,	0.985092714	,
0.983799538,	0.983773613,	0.98227376,	0.978762864,	0.976958115,	0.975140025,	0.971819211,	0.967290938	,
0.983087612,	0.983297317,	0.982750627,	0.981840726,	0.980663709,	0.980301608,	0.97866161,	0.981280397,	
0.980757249,	0.979138336,	0.977519424,	0.982223722,	0.98317455,	0.984696337,	0.985213493]

Figure 2.c.
power_law_in=[3.5643306939716871, 3.6189297516003098, 3.6559677558693053, 
              3.6831133935155891, 3.7047082255851, 3.6874083171473142, 
              3.7345875365094425, 3.6725637472335553, 3.7289049662074572, 
              3.7151992857199857, 3.7008121299452243, 3.6258582781383946, 
              3.621445321803523, 3.5833230457649307, 3.5879084295803126, 
              3.6709989560477116, 3.6694266248502667, 3.6204568452520847,
              3.6511059151906666, 3.6841237590752734, 3.6371649896534466,
              3.6152934783829878, 3.6426865260463583, 3.7281554508253354, 
              3.7085889127208027, 3.7819041661977768, 3.6085607703446687, 
              3.727948281811293, 3.6644987195003167, 3.7899593358994239, 
              3.8400557286163428, 3.6056309546561085, 3.6504115405659529, 
              3.8505791076887559, 3.8729771245975066, 3.7763972780276149, 
              3.7682224353521185, 3.7001639784546998, 3.7557772132945684, 
              3.6842130833994848, 3.7956544960336802, 3.7307876232412518, 
              3.8785843276617378, 3.9135489564333787, 3.764608411182699, 
              3.8414491977197343, 3.7786683182814889, 3.919475997755844, 
              3.8770239277519916, 3.746933901168545, 3.8226298576855053, 
              3.903477270581686, 3.9523020313311417, 3.8256127297653095,
              3.9051712791813915, 3.8243303206295645, 3.8599940736887937, 
              3.79124260940553, 3.7651809130785461, 3.7975187399635724, 
              3.7403909985444179, 3.7411732093775454, 3.7623503851102247]


Figure 2.d.
power_law_out=[2.260868958,	2.350197109,	2.266649024,	2.274577229,	2.260215947,	2.206720294,	2.189812023,	2.16729302,
2.15770465,	2.232941329,	2.241345428,	2.182686891,	2.277965131,	2.277056842,	2.257685782,	2.315253884,	
2.311948251,	2.304028061,	2.299121575,	2.314643978,	2.347620011,	2.355395496,	2.447495817,	2.418839606,	
2.493893342,	2.511344494,	2.518742311,	2.555835427,	2.667690067,	2.63345365,	2.751509259,	2.711947567,	
2.755752964,	2.792454636,	2.794055326,	2.818847001,	2.824235472,	2.833305208,	2.873443915,	2.940645605,	
2.827393509,	2.883407061,	2.858806911,	2.856765483,	2.833879826,	2.888517258,	2.845777991,	2.831728643,	
2.794752125,	2.846025862,	2.821013735,	2.799142517,	2.76644998,	2.780093467,	2.807354583,	2.746652051,	
2.737391484,	2.73345455,	2.729517617,	2.696679156,	2.704607447	,2.660712752,	2.680294937]

Figure 2.e.
reciprocity=[0.143691064,	0.144945586,	0.142384591,	0.140745464,	0.141038594,	0.138779471,	
0.138682013,	0.141040206,	0.139647311,	0.140470975,	0.139987359,	0.14075665,	
0.140632656,	0.140211426,	0.139566322,	0.139802365,	0.135561194,	0.136625559,	
0.135739801,	0.135529764,	0.135057471,	0.135214138,	0.137274549,	0.139013453,	
0.139622943,	0.140908619,	0.143585661,	0.144503699,	0.143709949,	0.144566981,	
0.147864209,	0.14766154,	0.150555327,	0.149500738,	0.149474537,	0.148244802,	
0.15008956,	0.149552311,	0.151202612,	0.152656552,	0.151975684,	0.151532941,	
0.152226629,	0.150399406,	0.15083687,	0.151621671,	0.151047547,	0.147017582,	
0.14923937,	0.14868058,	0.147932459,	0.147257701,	0.145793273,	0.144381806,	
0.143614977,	0.142910621,	0.142572209,	0.141462312,	0.140352415,	0.140975344,	
0.140363801,	0.139859553,	0.141284831]

Figure 2.f.
triangle_ratio_edge=[0.0100584,	0.0112090,	0.0103627,0.0097386,	0.0095257,	0.0102757,	0.0115098,	0.0116379,	
0.0121958,	0.0124863,	0.0120366,	0.0110689,	0.0115969,	0.0115176,	0.0123290,	0.0126357,
0.0124710,	0.0126016,	0.0107969,	0.0101086,	0.0106960,	0.0122288,	0.0118570,	0.0119764,	
0.0116797,	0.0115133,	0.0123884,	0.0116488,	0.0121342,	0.0136854,	0.0147359,	0.0131833,	
0.0145489,	0.0141119,	0.0124065,	0.0126273,	0.0128472,	0.0129467,	0.0145747,	0.0135903,	
0.0135047,	0.0151116,	0.0152264,	0.0137098,	0.0142058,	0.0142417,	0.0143018,	0.0132672,	
0.0139352,	0.0137808,	0.0131763,	0.0138114,	0.0131450,	0.0129740,	0.0128239,	0.0126679	,
0.0129423,	0.0129584,	0.0129745,	0.0139171,	0.0139400,	0.0136810,	0.0143094]

Figure 2.g.
directed_cc=[0.010617281,	0.010596594,	0.009808305,	0.009853482,	0.010025319,	0.009442912,	0.009456817,
0.009457591,	0.009466124,	0.009547966,	0.009145341,	0.009329187,	0.008974379,	
0.009481877,	0.009965245,	0.009650868,	0.009490984,	0.009820692,	0.009803057,	
0.009661054,	0.009984646,	0.010316251,	0.010941164,	0.011388319,	0.011629671,	
0.011703575,	0.012839659,	0.01361294,	0.014148406,	0.014999095,	0.015472972,	
0.015319411,	0.016195317,	0.015966077,	0.015618616,	0.016002655,	0.016123263,	
0.016007606,	0.01610832,	0.016411683,	0.015869235,	0.016089573,	0.015868666,	
0.015356231,	0.015308168,	0.014894682,	0.015012922,	0.014349643,	0.014932792,	
0.014777028,	0.014823852,	0.014738325,	0.014438429,	0.014484203,	0.014186856,	
0.014033984,	0.013876372,	0.013792757,	0.013709144,	0.01361098,	0.013586639,	
0.013524177,	0.013503557]

Figure 2.h.
weakly_short_path=[15.1119097,	15.06144955,	14.87387693,	14.11276179,	14.49196593,	13.59444631,	13.9156124,	13.68810093,	
 14.77161759,	15.02884657,	14.61041907,	14.11230146,	14.30406857,	14.76932402,	14.65679085,	14.70606731,	
 14.96662646,	14.94458363,	15.28408619,	14.43953491,	14.61023209,	14.48520825,	14.84961363,	15.05093351,	
 15.52344423,	14.94533164,	15.4300651,	15.75936228,	16.98246755,	17.25095979,	17.59732697,	17.49585304,	
 18.19278192,	17.84479252,	18.23624437,	18.27475005,	18.90593713,	18.75753428,	18.97058163,	19.58401113,	
 19.77835825,	19.97232569,	20.36063595,	20.64564356,	19.87604155,	19.74232069,	20.07247165,	19.69540328,
 18.68979854,	18.87218967,	18.96425909,	18.63206052,	18.43628731,	18.52996538,	18.77524797,	18.3570772,
 18.06174107,	18.40928672,	18.75683237,	17.66674659,	17.67637966,	18.11968082,	17.98293546]
strongly_directed_shortest_path_list= [6.925521267723102, 6.967462789892696, 7.092160133444537, 7.373189607517966, 7.371733841108643, 12.972412935323383, 7.43858913428385, 12.345424907628777, 11.780498406259055, 11.459905226352594, 11.881241280175876, 11.447629724535554, 11.022404073467904, 11.886579404516624, 12.172562248995984, 12.11443125417235, 11.365867528658226, 10.174792531120332, 9.520908004778972, 9.010741937137876, 9.007927786499215, 10.50678466076696, 9.920443625880846, 8.94804318488529, 9.993480205244081, 10.373464478082221, 10.110695536795953, 10.028166844412846, 9.787839897328949, 10.441771606003105, 9.617717319177173, 10.164048465390055, 9.077756000774293, 9.02078404251447, 9.419765399894294, 10.124592428847748, 9.726464383588652, 9.624546114742193, 10.58329474713176, 9.73465738249723, 9.397337761017617, 9.806906708730363, 11.369165643785605, 9.737590557590558, 11.32542372881356, 11.865330423940149, 11.104592760926128, 11.30212390346886, 10.33872385074431, 10.093504943743607, 10.556480016872298, 10.380171740827478, 9.86705478774285, 10.257100482017057, 11.503844201393695, 9.734000366054541, 9.605882352941176, 9.584397092940154, 10.429708573045364, 9.979050038560995, 10.213492759066817, 10.66249165853909, 10.362420490686052]
