# Supplementary material for: Evolution of the Chinese guarantee network under financial crisis and stimulus program
Source: Nat Commun. 2020 Jun 1;11:2693. doi: 10.1038/s41467-020-16535-8 (PMC7264362; doi:10.1038/s41467-020-16535-8)
Supplement: Supplementary file 4 — Source data [file 41467_2020_16535_MOESM4_ESM.zip › Source Data/Figure 5.txt]

Figure 5

mean_random_005=[0.10110773295123805, 0.10164234603061585, 0.09265959100403173, 0.10196965146056693, 0.10181057405727609, 0.10213248245054207, 0.10215267695672271, 0.10263114278611081, 0.10047039914498303, 0.09914106560052233, 0.09929589365085788, 0.09857137604183679, 0.0998092664404592, 0.10131490680729467, 0.10099691293512347, 0.10279375, 0.0996341414546181, 0.09943776865106271, 0.10050677730575308, 0.09883316041658419, 0.09568374240391474, 0.09746321729454786, 0.10178895405669712, 0.10043253239199451, 0.10234645423305216, 0.10411768909160041, 0.10524423301253992, 0.10415529977051083, 0.10303871424525649, 0.10396681326923751, 0.1048136151486861, 0.10551899081669334, 0.1078542283999366, 0.10599563283461406, 0.10674808555098039, 0.10690611000422602, 0.10680394120784678, 0.10739196899495848, 0.10684053735970367, 0.1082028793225124, 0.10756443742028503, 0.10717421538125652, 0.10751410989960093, 0.10656903308023129, 0.10628850186877076, 0.10556938166091705, 0.10472039473684236, 0.10332893647106371, 0.09686068459528649, 0.10626476345061335, 0.1066440812886304, 0.10622683944753189, 0.1065593657265826, 0.10596897218702009, 0.10542899256373951, 0.10613184073163393, 0.10666493982319748, 0.10587658186853188, 0.10508822391386627, 0.10566754524323432, 0.1065410737041149, 0.10601255563458997, 0.10644408842424459]

std_random_005= [0.0037405516025484776, 0.00381707649593597, 0.0036651492451991795, 0.0037125229323480605, 0.0038264068753413134, 0.003795045368980099, 0.003685876126072742, 0.0036115830182341167, 0.0037368474656334504, 0.0035575722072694444, 0.0035010016591983453, 0.0036056212305319406, 0.00356776694725324, 0.0035605763035421218, 0.0035662147095128476, 0.0035426162193559194, 0.00352969362648381, 0.0034630473135827127, 0.0033629585348566985, 0.003417042223539868, 0.003232460605869654, 0.003486597623123033, 0.0035110268508423428, 0.0036113358191810405, 0.00351415519196405, 0.0034855585494366886, 0.0034634718369268586, 0.003421368984374493, 0.003323061426891212, 0.00335132157843256, 0.003322993791417691, 0.0032922685159890576, 0.003261703585124957, 0.003222369312850528, 0.0032385843045117813, 0.0032446505933107542, 0.003159696901173252, 0.003155160604530575, 0.0030927904517766315, 0.0031382939693390182, 0.003061797971032897, 0.0030077404415760197, 0.0029488275120325216, 0.003006134192747081, 0.0029396415993773596, 0.0029145027364119664, 0.002825995266797048, 0.002778805459909385, 0.0027179567811964744, 0.002767146654946631, 0.0027458540592080406, 0.002712651697955469, 0.0027005836034718167, 0.0026185389803197825, 0.0026512656246281234, 0.002647247558503499, 0.0026249829645818208, 0.002589250263415698, 0.002570508415920424, 0.0025132820883249007, 0.002628113920423085, 0.002557748489908433, 0.0025507760035056912]
