# Supplementary material for: Evolution of the Chinese guarantee network under financial crisis and stimulus program
Source: Nat Commun. 2020 Jun 1;11:2693. doi: 10.1038/s41467-020-16535-8 (PMC7264362; doi:10.1038/s41467-020-16535-8)
Supplement: Supplementary file 4 — Source data [file 41467_2020_16535_MOESM4_ESM.zip › Source Data/Figure 4.txt]

Figure 4

dense_coefficients= [-10.644226175550173, -10.650141136106145, -10.651486377627123, -10.65983498644747, -10.664296703072537, -10.682689960328368, -10.694674635122304, -10.707578141607142, -10.717952622284907, -10.727713513136141, -10.726511195096311, -10.72511676503854, -10.736175984594823, -10.740493263483238, -10.739822452085095, -10.746504177992787, -10.745783282394031, -10.751059399361958, -10.755064216241976, -10.759806363332368, -10.761355705917548, -10.75351962544957, -10.71480890480528, -10.726075885647521, -10.74491323670628, -10.7679813754936, -10.801785710307707, -10.816116355541144, -10.827312550174417, -10.862114842459787, -10.881275579571072, -10.903527243566598, -10.9378249063833, -10.951542316277507, -10.961871021368312, -10.977376712589413, -10.992493065699067, -11.008066465038167, -11.0240407359792, -11.039382135123999, -11.05611115790124, -11.071389002845837, -11.082617200565046, -11.099455343894968, -11.123472684452365, -11.133264078463728, -11.150349289786048, -11.151885279326665, -11.202431202785693, -11.205321767993667, -11.221213346165884, -11.239739024675492, -11.254533898649118, -11.27388973084777, -11.28081202190314, -11.301169159020079, -11.315257562808192, -11.322854335051575, -11.330408374606582, -11.341780764556614, -11.349758943795974, -11.358721127972402, -11.379726207475155]

reciprocity_coefficients= [4.42962794740412, 4.437664866544438, 4.427928909808466, 4.425359178841661, 4.428800907238086, 4.428610599659922, 4.434195137696542, 4.450448374113246, 4.449863036553091, 4.458162817009313, 4.455556038904032, 4.458046455136612, 4.463063293250146, 4.463477055893135, 4.4604608720346555, 4.4647838439292, 4.446561006549318, 4.4537255155315405, 4.451963142219563, 4.453438456763859, 4.452194606511069, 4.448946786558478, 4.43834561430848, 4.451281800027076, 4.463241982377013, 4.480106822747846, 4.507979611060271, 4.518867864336725, 4.521248260919876, 4.54212309800717, 4.56491010130786, 4.57523128333256, 4.603784512959591, 4.606508239156974, 4.611569571663329, 4.614469518728437, 4.629295386382765, 4.6349731868161586, 4.649418771448585, 4.6627316306183495, 4.66845952276572, 4.674378750983828, 4.682685492767301, 4.683990152935128, 4.697708603410847, 4.705661365857133, 4.711968882510711, 4.696847814956049, 4.7309245545135274, 4.730165909670971, 4.73515031641638, 4.741731546503083, 4.743273878955937, 4.747262102934823, 4.747612715936659, 4.7549219730444054, 4.760583434015673, 4.759827385224154, 4.759020042307326, 4.767282941447974, 4.768742531683882, 4.7711309812559834, 4.787532333451353]
