# Supplementary material for: Evolution of the Chinese guarantee network under financial crisis and stimulus program
Source: Nat Commun. 2020 Jun 1;11:2693. doi: 10.1038/s41467-020-16535-8 (PMC7264362; doi:10.1038/s41467-020-16535-8)
Supplement: Supplementary file 4 — Source data [file 41467_2020_16535_MOESM4_ESM.zip › Source Data/Supplementary Figure 2..txt]

Supplementary Figure 2.

Supplementary Figure 2.a.

mean_random_001=[0.025401320915237457,0.025950716,0.02203918,0.025417922,0.025911166,0.027254805,0.02575735,0.026418903,0.025052908,0.02456731,0.024042336,0.024078146,0.023918686,0.025102307,0.025406443,0.025704698,0.025066468,0.024615778,0.024780335,0.024873548,0.023099341,0.02418445,0.025040286,0.026435521,0.026311282,0.027381114,0.028203926,0.027211647,0.027498457,0.027764819,0.02730029,0.028198761,0.029856917,0.028261868,0.03035154,0.030749614,0.030279177,0.029786464,0.030924999,0.031389764,0.031099872,0.032071131,0.030900988,0.030447133,0.030436013,0.030425526,0.028684448,0.028187347,0.024589884,0.031652986,0.030760222,0.031236674,0.031231188,0.031225138,0.03067072,0.030738985,0.03049722,0.029916537,0.029335854,0.030476009,0.030416473,0.030536165, 0.031180010773712165]	

std_random_001=[0.003291300604927932, 0.0034654428827350344, 0.002760368427533528, 0.003403261352832118, 0.00366663285632366, 0.003399174816813805, 0.003628730276147071, 0.00337030978697091, 0.0033846030533094943, 0.002968911929422262, 0.002936363153477851, 0.002990986104363927, 0.003008175592326563, 0.003229343028579708, 0.00333664056689281, 0.0033212295392971262, 0.0033053232785025246, 0.003326345036670422, 0.0032368944311086546, 0.003327329226463943, 0.0029562072591721366, 0.00311164410560097, 0.0034106168535897024, 0.0035606466945983864, 0.0035863322187222675, 0.0035573233591868546, 0.003507330911375697, 0.0034034965103363107, 0.003443100552909526, 0.003269981784861759, 0.0033658641725889536, 0.003526101784782379, 0.003447723665461432, 0.0035503098449539794, 0.003540259666423895, 0.003536622663558218, 0.003474826075576575, 0.003465596052403901, 0.0035781624125663667, 0.003542699796249899, 0.0033621223278749125, 0.0033133309864795406, 0.0034517111703663275, 0.0031029430689087072, 0.0032936143734112262, 0.0031099869677891725, 0.0030023267943320602, 0.0027923409631595577, 0.002713232592409053, 0.0028620798886208163, 0.0029265524149320846, 0.002872934992370388, 0.002942780319594567, 0.0028189221911593303, 0.002934176599804672, 0.0026886281842787903, 0.002692076467844324, 0.0026810184796588732, 0.0028871836371129247, 0.002773347389310097, 0.00293382977448859, 0.0027369671167836516, 0.002868379277456758]

Supplementary Figure 2.b.

mean_loan_005=[0.092122712,0.093014763,0.093506054,0.093809526,0.093575303,0.093535002,0.092636061,0.092173387,0.091266863,0.090538905,0.089873874,0.08922306,0.089712497,0.090339108,0.090397229,0.090684417,0.090070275,0.089790767,0.089998172,0.089298998,0.087367495,0.088692898,0.089793474,0.090110765,0.09102352,0.091453418,0.092579951,0.092013591,0.092574956,0.092698483,0.092813216,0.093426425,0.094011025,0.093058969,0.094153164,0.094140958,0.09455432,0.094840548,0.095025189,0.094999769,0.094852663,0.09529038,0.095317521,0.095009946,0.0945574,0.094572875,0.093749229,0.09311423,0.095216518,0.094958113,0.094991879,0.094784867,0.095057808,0.095002074,0.095499285,0.095503828,0.095237086,0.09480143,0.094365774,0.095131606,0.095212003,0.094742703,0.09478355]

std_loan_005= [0.0017734930781902062, 0.0017863051528779663, 0.0016340711015337575, 0.0017829766414475807, 0.0017863232880315483, 0.0017789577826352431, 0.001764384495272152, 0.0017345801454561618, 0.001661952223029398, 0.0016552274671818908, 0.001672506158387864, 0.0017184242872786, 0.0016565629290884558, 0.0017255781491142272, 0.001630981420218325, 0.0016307849811021283, 0.0015950963257508725, 0.0016320372882614172, 0.00169283235696968, 0.0016449086819352694, 0.0015618567665900227, 0.0015716539300866938, 0.0016429461615550573, 0.0017020483761547571, 0.001735131013887931, 0.0017138379410768755, 0.001728673272368734, 0.0016856938621569203, 0.0016436454531281548, 0.0016027858850146428, 0.0015935318416863177, 0.0016226458365210382, 0.0016428935859165805, 0.0015846446693659436, 0.0015720457287852776, 0.00158697769696824, 0.0015437369949390925, 0.0015328559997377304, 0.0015760658655541583, 0.001590827720059741, 0.0015463470191348124, 0.001571549512252158, 0.001514965084927806, 0.0015246604092018045, 0.0014478272996892238, 0.001428497635701967, 0.0013382794395680258, 0.001354181139227499, 0.001234874292929524, 0.0013731453538521647, 0.0013384048679864961, 0.0013721662273850175, 0.0013364828038995523, 0.0013617174313599514, 0.0013700436261665986, 0.0013350293977440234, 0.0012838933867161582, 0.0012910652906750716, 0.0012855524567118675, 0.0012784723997940255, 0.0012998079844551227, 0.0012867845335964626, 0.001280892047153116]
