# Supplementary material for: Evolution of the Chinese guarantee network under financial crisis and stimulus program
Source: Nat Commun. 2020 Jun 1;11:2693. doi: 10.1038/s41467-020-16535-8 (PMC7264362; doi:10.1038/s41467-020-16535-8)
Supplement: Supplementary file 4 — Source data [file 41467_2020_16535_MOESM4_ESM.zip › Source Data/Supplementary Table 1 .txt]

Supplementary Table 1
Measure	Phase 1 (04/07-11/08)	Phase 2 (12/08-12/10)	Phase 3 (01/11-03/12)	Whole period (01/07-03/12)
	Mean	SD	Mean	SD	Mean	SD	Mean	SD
N	38343.62	818.265	48062.35	6425.67	67130.87	4167.02	48975.6	12323.52
E	36891.925	739.893	46981.12	6372.16	65825.87	4202.5	47769.52	12329.30
<d>	0.96	0.0019132	0.98	0.01	0.98	0.01	0.97	0.01
λ_in	3.30	0.145	3.23	0.07	3.23	0.04	3.29	0.18
λ_out	2.30	0.03	2.74	0.15	2.76	0.05	2.58	0.25
∆	2.51E-05	6.10E-07	2.07E-05	2.80E-06	1.47E-05	8.92E-07	2.1 E-05	4.7 E-06
C (%)	0.97	0.04	1.49	0.152	1.41	0.05	1.23	0.257
WCC	10583.955	180.67	13279.54	1726.90	18994.6	1656.6	13720.36	3560.46
WCC (%)	27.57	0.45	27.66	0.60	28.35	0.71	27.99	0.76
WCN	12301.575	155.62	15286.62	1897.23	21372.87	1698.35	15669.06	3871.35
SCC	211.15	35.95	325.32	33.45	446.73	29.98	307.69	103.65
SCC (%)	0.56	0.08	0.67	0.06	0.66	0.02	0.62	0.11
SCN	34850.05	1030.70	44392.24	5554.45	61542.2	3889.55	44861.80	11103.26
r (%)	13.84	0.19	14.80	0.41	14.36	0.35	14.37	0.51
2-node (%)	3.56	0.10	3.82	0.17	3.56	0.25	3.65	0.22
3-node (%)	1.15	0.09	1.34	0.11	1.34	0.05	1.26	0.14
l (weakly)	14.52	0.285	18.07	1.86	18.40	0.42	16.93	2.13
l (strongly)	10.54	1.75	10.10	0.78	10.24	0.48	10.12	1.33
AA (million)	109986.975	104.18	2446.23	60.65	2597.22	61.85	2387.25	194.79
AL (million)	20279.09	10.03	452.61	12.61	407.71	9.94	423.40	28.48
ALR (%)	60	1	61	8	62	4	61	1
ARL (%)	4.67	0.08	3.73	0.53	2.74	0.08	3.95	0.09
