# Supplementary material for: Evolution of the Chinese guarantee network under financial crisis and stimulus program
Source: Nat Commun. 2020 Jun 1;11:2693. doi: 10.1038/s41467-020-16535-8 (PMC7264362; doi:10.1038/s41467-020-16535-8)
Supplement: Supplementary file 4 — Source data [file 41467_2020_16535_MOESM4_ESM.zip › Source Data/Supplementary Figure 1.txt]

Supplementary Figure 1

Supplementary Figure 1.a. 
total_weight_list= [384745570.04000014, 393093718.9200012, 405839024.1800006, 412824988.7100009, 414905508.41999906, 426334524.8100003, 438660587.4700016, 443888160.7400018, 448600725.0700025, 448952942.3900007, 447985377.6600016, 444766154.6500012, 457504332.8600004, 464339192.59999883, 467947865.49000037, 472698752.00999945, 475380493.7800022, 477414602.56000084, 480722780.28000134, 484018557.9300014, 490641942.90999985, 489528509.8899983, 485159708.69999975, 493221032.8499994, 514148597.1699987, 527400377.269999, 554135246.0899994, 558578802.8700004, 565867140.3900023, 593345554.4200013, 600571514.6800015, 613118467.7400011, 631035551.7500013, 636406991.0499983, 633756460.6600003, 632734259.8200027, 658440876.7100022, 682480181.0300024, 695997910.9600008, 712067413.8899977, 719405544.4500005, 731961353.1500014, 739196703.3400044, 744113715.8500023, 754022143.9100022, 761018861.1199963, 759652006.9000033, 760461140.5600022, 818627841.3600061, 827866987.3800014, 832628833.6900026, 842824634.8500017, 850729975.970002, 857336769.0599984, 860873106.5999999, 870513286.5000031, 874764497.6800014, 814068539.6900015, 882289926.0700016, 896166005.7099997, 913351622.7099965, 927424782.7300012, 944463928.3399954]

Supplementary Figure 1.b.
average_degree_list= [11106.332487731679, 11268.596460268327, 11534.10516057524, 11614.80428523198, 11625.585150046192, 11754.791276572303, 11951.301968995187, 11925.104390833614, 11927.380954242093, 11865.761242996066, 11865.27645036551, 11805.025869253643, 12006.727190321244, 12115.197970099407, 12209.034269724456, 12284.9096109465, 12327.3732277053, 12339.802077076147, 12378.277378720768, 12405.324805341248, 12530.120870087088, 12601.449529950862, 12987.464094121453, 13026.12066474753, 13288.583835258845, 13297.707502836558, 13476.37943748635, 13412.865959178784, 13448.052198060741, 13620.40158896308, 13516.947957057011, 13485.80124362132, 13430.2888466777, 13360.071188201946, 13215.649268272344, 12999.4300821794, 13293.510664230469, 13526.780454076998, 13611.254956780214, 13696.76490517041, 13615.306113971, 13636.151740936642, 13649.144216629433, 13529.832282082993, 13416.286678588012, 13446.275617435513, 13230.897969171854, 13223.801286104337, 13350.966164785712, 13450.972222529124, 13310.77380285519, 13228.248655711408, 13149.450144056096, 12980.903749810705, 12954.616143740684, 12790.944157103588, 12675.358232217106, 12720.218439482484, 12601.261512654273, 12603.2403131944, 12721.483407292902, 12774.973934597878, 12753.719290517753]

Supplementary Figure 1.c.
average_cc_list= [0.00010486753850548548, 0.0001077524223656577, 0.00010845239827993198, 0.00011099949410787484, 0.00015399545423750024, 0.00010707452790991875, 0.00011200840753249361, 0.00012374593802682034, 0.0001220170080937451, 0.00011739888185406859, 0.00011743682514823645, 0.00010999066959390849, 0.00012606169104919563, 0.00011717625856711591, 0.00011380513729930593, 0.00011643025820889136, 0.00012189717492132569, 0.00012765570275715632, 0.00011346824985648115, 0.00011004971764838652, 0.00010526023836934464, 0.00010716229324911248, 0.00011733092582010053, 0.00011043132702753687, 0.00011744763181174886, 0.0001432858914579195, 0.00011887385621707475, 0.00014062051830962552, 0.00010940817091089414, 0.00010501689894179166, 0.0001209091183759068, 0.00015548229855079438, 0.00015366415251190596, 0.00014622217192375865, 0.00012862935261960737, 0.00012803012515826857, 0.00012261133514386896, 0.00012621069697719113, 0.00012537371621379326, 0.0001241399257786845, 0.00012004497314027183, 0.00012014855842250095, 0.00012045728518351956, 0.00011713798934564504, 0.00011490121874171532, 0.00011651347898950106, 0.00011505308479321422, 0.00010062489834658931, 0.00010335498232825941, 0.00011337393319624204, 0.00011289672063278775, 9.847172605439538e-05, 0.00010125676965816737, 0.00010011965852921569, 9.178207655696842e-05, 8.802693520607704e-05, 8.559737330592172e-05, 8.310802546013169e-05, 8.775855208168145e-05, 8.196684310329075e-05, 7.990766511136305e-05, 8.046402538616455e-05, 7.60208677579796e-05]

Supplementary Figure 1.d.
average_strongly_shortest_path_list= [122326.27049540833, 119938.57359553104, 114405.71251626428, 116450.41750580214, 130588.63606632821, 75014.74957088829, 148135.71715683036, 71708.52666702546, 73847.31577078134, 74684.08617132067, 80576.19132625259, 71443.064048285, 97668.90845407924, 79348.50092148704, 77130.60397543313, 79503.23768293961, 76482.44356543683, 64909.606929106725, 57411.08174175958, 164185.74233475846, 147109.84671926507, 61608.514081220455, 59607.01485204418, 96775.65122066012, 148164.52648307526, 134631.29128170633, 134039.44078375548, 149159.5213752757, 144061.4623693202, 129268.27986194979, 84770.77842043055, 114985.63472577136, 60059.46354808111, 54793.55169439839, 59449.18631228302, 62776.893468656206, 58532.83774185345, 52974.93035718519, 66063.94101824144, 67314.60505261653, 70290.2357073644, 71309.64428959189, 65419.063783324316, 62056.12162912432, 70995.98651554663, 66966.58719800704, 67072.95326408655, 65820.46367706377, 75742.27111810783, 71769.87405855097, 69578.09109321704, 65845.10290314979, 62733.95709233117, 62008.07567039224, 70817.89958818171, 62974.712913940886, 69485.12685528604, 69223.16452127394, 73915.14825774681, 62893.997851458866, 69051.93851261325, 73144.66198250564, 68417.58432209196]
